# Supplementary material for: Ultrafast Laser Processing of Nanostructured Patterns for the Control of Cell Adhesion and Migration on Titanium Alloy
Source: Nanomaterials (Basel). 2020 Apr 30;10(5):864. doi: 10.3390/nano10050864 (PMC7712038; doi:10.3390/nano10050864)
Supplement: Supplementary file 1 [file nanomaterials-10-00864-s001.zip]

Archive with 2 entries (2 files):
- Video_S1_Wettability.avi
- Video_S2_LP_LIPSS.avi
